# Supplementary material for: Short-Chained Alcohols Make Membrane Surfaces Conducive for Melittin Action: Implication for the Physiological Role of Alcohols in Cells
Source: Cells. 2022 Jun 15;11(12):1928. doi: 10.3390/cells11121928 (PMC9221640; doi:10.3390/cells11121928)
Supplement: Supplementary file 1 [file cells-11-01928-s001.zip]

Archive with 1 entries (1 files):
- cells-1731763-supplementary.pdf
